# Supplementary material for: Isoform-level gene expression patterns in single-cell RNA-sequencing data
Source: Bioinformatics. 2018 Feb 27;34(14):2392–400. doi: 10.1093/bioinformatics/bty100 (PMC6041805; doi:10.1093/bioinformatics/bty100)
Supplement: Supplementary Data [file bty100_supp.zip]

Archive with 5 entries (4 files):
- bty100-suppl_data/
- bty100-suppl_data/All_DPgene_GSEA.txt
- bty100-suppl_data/DEgene_GSEA.txt
- bty100-suppl_data/ISOP_supplementary documents_final.docx
- bty100-suppl_data/XpatternGroup_DPgene_GSEA.txt
