# Supplementary material for: Isoform-level gene expression patterns in single-cell RNA-sequencing data
Source: Bioinformatics. 2018 Feb 27;34(14):2392–400. doi: 10.1093/bioinformatics/bty100 (PMC6041805; doi:10.1093/bioinformatics/bty100)
Supplement: Supplementary Data [file bty100_supp.zip › bty100-suppl_data/All_DPgene_GSEA.txt]

GeneSet	RatioOfProteinInGeneSet	NumberOfProteinInGeneSet	ProteinFromNetwork	P-value	FDR	Nodes
Mitotic G2-G2/M phases(R)	0.0160	174	3	1.3691E-04	6.4346E-03	CDK1,HMMR,CDC25A
FOXA1 transcription factor network(N)	0.0039	42	2	3.0967E-04	7.1224E-03	NFIC,C4BPB
E2F transcription factor network(N)	0.0063	69	2	8.2889E-04	0.0124	CDK1,CDC25A
Progesterone-mediated oocyte maturation(K)	0.0090	98	2	1.6572E-03	0.0182	CDK1,CDC25A
Cell cycle(K)	0.0114	124	2	2.6320E-03	0.0202	CDK1,CDC25A
Mitotic G1-G1/S phases(R)	0.0120	130	2	2.8876E-03	0.0202	CDK1,CDC25A
Cell Cycle Checkpoints(R)	0.0151	164	2	4.5476E-03	0.0273	CDK1,CDC25A
eukaryotic protein translation(B)	0.0013	14	1	8.9833E-03	0.0449	EIF6
RAF-independent MAPK1/3 activation(R)	0.0015	16	1	0.0103	0.0513	CDK1
Retinoic acid receptors-mediated signaling(N)	0.0028	30	1	0.0192	0.0535	CDK1
ATM pathway(N)	0.0031	34	1	0.0217	0.0535	CDC25A
ATR signaling pathway(N)	0.0034	37	1	0.0236	0.0535	CDC25A
FOXM1 transcription factor network(N)	0.0037	40	1	0.0255	0.0535	CDK1
PLK1 signaling events(N)	0.0040	44	1	0.0280	0.0535	CDK1
Mitotic Prophase(R)	0.0061	66	1	0.0417	0.0535	CDK1
p53 signaling pathway(K)	0.0063	69	1	0.0436	0.0535	CDK1
AP-1 transcription factor network(N)	0.0064	70	1	0.0442	0.0535	CDK1
p73 transcription factor network(N)	0.0069	75	1	0.0473	0.0535	CDK1
Validated targets of C-MYC transcriptional activation(N)	0.0069	75	1	0.0473	0.0535	CDC25A
Pertussis(K)	0.0070	76	1	0.0479	0.0535	C4BPB
Complement and coagulation cascades(K)	0.0073	79	1	0.0498	0.0535	C4BPB
ECM-receptor interaction(K)	0.0075	82	1	0.0516	0.0535	HMMR
APC/C-mediated degradation of cell cycle proteins(R)	0.0076	83	1	0.0523	0.0535	CDK1
Eukaryotic Translation Elongation(R)	0.0078	85	1	0.0535	0.0535	RPL28
Eukaryotic Translation Termination(R)	0.0079	86	1	0.0541	0.0541	RPL28
Gap junction(K)	0.0081	88	1	0.0553	0.0553	CDK1
RNA Polymerase I, RNA Polymerase III, and Mitochondrial Transcription(R)	0.0081	88	1	0.0553	0.0553	NFIC
MAPK6/MAPK4 signaling(R)	0.0082	89	1	0.0559	0.0559	CDK1
Mitotic Prometaphase(R)	0.0091	99	1	0.0621	0.0621	CDK1
Ribosome biogenesis in eukaryotes(K)	0.0094	102	1	0.0639	0.0639	EIF6
SRP-dependent cotranslational protein targeting to membrane(R)	0.0095	103	1	0.0645	0.0645	RPL28
Selenoamino acid metabolism(R)	0.0095	103	1	0.0645	0.0645	RPL28
Nonsense-Mediated Decay (NMD)(R)	0.0099	108	1	0.0675	0.0675	RPL28
Eukaryotic Translation Initiation(R)	0.0103	112	1	0.0700	0.0700	RPL28
S Phase(R)	0.0113	123	1	0.0766	0.0766	CDC25A
Oocyte meiosis(K)	0.0114	124	1	0.0772	0.0772	CDK1
Complement cascade(R)	0.0117	127	1	0.0790	0.0790	C4BPB
Ribosome(K)	0.0142	154	1	0.0951	0.0951	RPL28
rRNA processing(R)	0.0165	179	1	0.1098	0.1098	RPL28
Cilium Assembly(R)	0.0165	179	1	0.1098	0.1098	CDK1
Herpes simplex infection(K)	0.0170	185	1	0.1133	0.1133	CDK1
Viral carcinogenesis(K)	0.0187	203	1	0.1237	0.1237	CDK1
Epstein-Barr virus infection(K)	0.0188	204	1	0.1242	0.1242	CDK1
Deubiquitination(R)	0.0208	226	1	0.1368	0.1368	CDC25A
Metabolism of carbohydrates(R)	0.0214	233	1	0.1408	0.1408	HMMR
MicroRNAs in cancer(K)	0.0275	299	1	0.1774	0.1774	CDC25A
