# Supplementary material for: Isoform-level gene expression patterns in single-cell RNA-sequencing data
Source: Bioinformatics. 2018 Feb 27;34(14):2392–400. doi: 10.1093/bioinformatics/bty100 (PMC6041805; doi:10.1093/bioinformatics/bty100)
Supplement: Supplementary Data [file bty100_supp.zip › bty100-suppl_data/DEgene_GSEA.txt]

GeneSet	RatioOfProteinInGeneSet	NumberOfProteinInGeneSet	ProteinFromNetwork	P-value	FDR	Nodes
Eukaryotic Translation Termination(R)	0.0079	86	35	1.1102E-16	7.3275E-15	RPL32,RPL10A,RPL6,RPS15,RPS17,RPS16,RPS19,RPL36,RPL35,RPL37,RPS10,RPS8,RPL23,RPS6,RPL24,RPL26,RPL29,RPL28,RPS26,RPS25,RPS29,RPS20,RPS21,RPS24,RPLP1,RPS4X,RPL37A,RPL12,RPS3,RPL14,RPL18,RPL17,RPL19,RPL35A,FAU
Eukaryotic Translation Initiation(R)	0.0103	112	37	1.1102E-16	7.3275E-15	RPL32,RPL10A,RPL6,RPS15,RPS17,RPS16,RPS19,RPL36,RPL35,RPL37,RPS10,EIF1AX,RPS8,RPL23,RPS6,RPL24,RPL26,RPL29,RPL28,RPS26,RPS25,EIF5,RPS29,RPS20,RPS21,RPS24,RPLP1,RPS4X,RPL37A,RPL12,RPS3,RPL14,RPL18,RPL17,RPL19,RPL35A,FAU
rRNA processing(R)	0.0165	179	37	1.1102E-16	7.3275E-15	RPL32,RPL10A,RPL6,RPS15,RPS17,RPS16,RPS19,RPL36,RPL35,RPL37,RPS10,RPS8,RPL23,RPS6,XRN2,RPL24,RPL26,RPL29,RPL28,RPS26,RPS25,RPS29,RPS20,RPS21,RPS24,DDX49,RPLP1,RPS4X,RPL37A,RPL12,RPS3,RPL14,RPL18,RPL17,RPL19,RPL35A,FAU
Nonsense-Mediated Decay (NMD)(R)	0.0099	108	36	1.1102E-16	7.3275E-15	RPL32,RPL10A,RPL6,RPS15,RPS17,RPS16,RPS19,RPL36,RPL35,RPL37,RPS10,RPS8,RPL23,RPS6,RPL24,RPL26,RPL29,RPL28,RBM8A,RPS26,RPS25,RPS29,RPS20,RPS21,RPS24,RPLP1,RPS4X,RPL37A,RPL12,RPS3,RPL14,RPL18,RPL17,RPL19,RPL35A,FAU
SRP-dependent cotranslational protein targeting to membrane(R)	0.0095	103	36	1.1102E-16	7.3275E-15	RPL32,RPL10A,RPL6,RPS15,RPS17,RPS16,RPS19,RPL36,RPL35,RPL37,RPS10,RPS8,RPL23,RPS6,RPL24,RPL26,RPL29,RPL28,RPS26,RPS25,RPS29,SRPRB,RPS20,RPS21,RPS24,RPLP1,RPS4X,RPL37A,RPL12,RPS3,RPL14,RPL18,RPL17,RPL19,RPL35A,FAU
Eukaryotic Translation Elongation(R)	0.0078	85	36	1.1102E-16	7.3275E-15	RPL32,RPL10A,RPL6,RPS15,RPS17,RPS16,RPS19,RPL36,RPL35,RPL37,RPS10,RPS8,RPL23,RPS6,RPL24,RPL26,RPL29,RPL28,EEF2,RPS26,RPS25,RPS29,RPS20,RPS21,RPS24,RPLP1,RPS4X,RPL37A,RPL12,RPS3,RPL14,RPL18,RPL17,RPL19,RPL35A,FAU
Selenoamino acid metabolism(R)	0.0095	103	36	1.1102E-16	7.3275E-15	RPL32,RPL10A,RPL6,RPS15,RPS17,RPS16,RPS19,RPL36,RPL35,RPL37,RPS10,RPS8,RPL23,RPS6,RPL24,RPL26,RPL29,RPL28,RPS26,RPS25,RPS29,RPS20,RPS21,RPS24,RPLP1,RPS4X,RPL37A,RPL12,RPS3,RPL14,RPL18,RPL17,RPL19,TXNRD1,RPL35A,FAU
Ribosome(K)	0.0142	154	37	1.1102E-16	7.3275E-15	RPL32,RPL10A,RPL6,RPS15,RPS17,RPS16,RPS19,RPL36AL,RPL36,RPL35,RPL37,RPS10,RPS8,RPL23,RPS6,MRPS18C,RPL24,RPL26,RPL29,RPL28,RPS26,RPS25,RPS29,RPS20,RPS21,RPS24,RPLP1,RPS4X,RPL37A,RPL12,RPS3,RPL14,RPL18,RPL17,RPL19,RPL35A,FAU
Spliceosome(K)	0.0123	134	14	2.5663E-08	1.5141E-06	SRSF3,SNRPF,SNRPB,RBM8A,ALYREF,LSM3,HNRNPM,HNRNPC,DDX46,SRSF1,U2AF1,TRA2A,PPIL1,RBMX
Mitotic G2-G2/M phases(R)	0.0160	174	14	5.8894E-07	3.1214E-05	PPP1CB,CDC25A,PSME1,PSME2,HMMR,UBB,CDK7,HSP90AB1,TUBA1A,HSP90AA1,PSMA7,PSMB4,PSMB3,PSMB9
Processing of Capped Intron-Containing Pre-mRNA(R)	0.0215	234	16	7.6001E-07	3.6480E-05	SRSF3,SNRPF,SNRPB,RBM8A,ALYREF,LSM3,HNRNPL,HNRNPM,HNRNPC,DDX46,ELAVL1,PTBP1,SRSF1,POLR2L,PPIL1,RBMX
Regulation of Apoptosis(R)	0.0049	53	7	2.0237E-05	8.9045E-04	PSME1,PSME2,UBB,PSMA7,PSMB4,PSMB3,PSMB9
S Phase(R)	0.0113	123	10	2.3099E-05	9.2396E-04	CDC25A,PSME1,PSME2,UBB,CDK7,RFC4,PSMA7,PSMB4,PSMB3,PSMB9
Hedgehog 'on' state(R)	0.0075	82	8	4.4060E-05	1.6302E-03	PSME1,PSME2,UBB,SMURF2,PSMA7,PSMB4,PSMB3,PSMB9
Hedgehog ligand biogenesis(R)	0.0058	63	7	5.9766E-05	1.9496E-03	PSME1,PSME2,UBB,PSMA7,PSMB4,PSMB3,PSMB9
Beta-catenin independent WNT signaling(R)	0.0103	112	9	6.5014E-05	1.9496E-03	PSME1,PSME2,UBB,SMURF2,CALM1,PSMA7,PSMB4,PSMB3,PSMB9
Regulation of mRNA stability by proteins that bind AU-rich elements(R)	0.0080	87	8	6.6352E-05	1.9496E-03	PSME1,PSME2,UBB,ELAVL1,PSMA7,PSMB4,PSMB3,PSMB9
Proteasome(K)	0.0040	44	6	6.7229E-05	1.9496E-03	PSME1,PSME2,PSMA7,PSMB4,PSMB3,PSMB9
RNA Polymerase II Transcription(R)	0.0133	144	10	8.5077E-05	2.2971E-03	SRSF3,SNRPF,SNRPB,RBM8A,ALYREF,CDK7,SRSF1,MLLT1,POLR2L,TAF7
Degradation of beta-catenin by the destruction complex(R)	0.0064	70	7	1.1434E-04	2.9728E-03	PSME1,PSME2,UBB,PSMA7,PSMB4,PSMB3,PSMB9
TCR signaling(R)	0.0113	123	9	1.3109E-04	3.2772E-03	PSME1,PSME2,UBB,VASP,PTEN,PSMA7,PSMB4,PSMB3,PSMB9
Regulation of Hypoxia-inducible Factor (HIF) by oxygen(R)	0.0067	73	7	1.4766E-04	3.4360E-03	PSME1,PSME2,UBB,PSMA7,PSMB4,PSMB3,PSMB9
Synthesis of DNA(R)	0.0090	98	8	1.4939E-04	3.4360E-03	PSME1,PSME2,UBB,RFC4,PSMA7,PSMB4,PSMB3,PSMB9
Regulation of DNA replication(R)	0.0068	74	7	1.6037E-04	3.5281E-03	PSME1,PSME2,UBB,PSMA7,PSMB4,PSMB3,PSMB9
Mitotic G1-G1/S phases(R)	0.0120	130	9	1.9712E-04	4.1394E-03	CDC25A,PSME1,PSME2,UBB,CDK7,PSMA7,PSMB4,PSMB3,PSMB9
Oxidative phosphorylation(K)	0.0122	133	9	2.3287E-04	4.5795E-03	NDUFA11,ATP5C1,COX6A1,ATP5H,ATP5D,COX11,ATP6V1F,ATP6V0B,NDUFA1
Cell Cycle Checkpoints(R)	0.0151	164	10	2.4102E-04	4.5795E-03	CDC25A,PSME1,PSME2,UBB,RFC4,H2AFX,PSMA7,PSMB4,PSMB3,PSMB9
APC/C-mediated degradation of cell cycle proteins(R)	0.0076	83	7	3.1957E-04	5.7523E-03	PSME1,PSME2,UBB,PSMA7,PSMB4,PSMB3,PSMB9
M/G1 Transition(R)	0.0078	85	7	3.6810E-04	6.6258E-03	PSME1,PSME2,UBB,PSMA7,PSMB4,PSMB3,PSMB9
ABC-family proteins mediated transport(R)	0.0080	87	7	4.2237E-04	7.1802E-03	PSME1,PSME2,UBB,PSMA7,PSMB4,PSMB3,PSMB9
MAPK6/MAPK4 signaling(R)	0.0082	89	7	4.8284E-04	7.9364E-03	PSME1,PSME2,UBB,PSMA7,PSMB4,PSMB3,PSMB9
Protein folding(R)	0.0059	64	6	4.9603E-04	7.9364E-03	CCT6A,GNB2,TUBA1A,PFDN4,CCT7,CCT5
Hedgehog 'off' state(R)	0.0083	90	7	5.1557E-04	8.0647E-03	PSME1,PSME2,UBB,PSMA7,PSMB4,PSMB3,PSMB9
Shigellosis(K)	0.0060	65	6	5.3765E-04	8.0647E-03	ARPC4,ARPC2,ITGB1,CTTN,ITGA5,U2AF1
Regulation of Telomerase(N)	0.0063	68	6	6.7898E-04	0.0102	PIF1,XRCC5,HNRNPC,HSP90AA1,TERF1,WT1
Metabolism of polyamines(R)	0.0063	69	6	7.3197E-04	0.0102	PSME1,PSME2,PSMA7,PSMB4,PSMB3,PSMB9
Deubiquitination(R)	0.0208	226	11	7.7801E-04	0.0109	CDC25A,PSME1,PSME2,UBB,SMURF2,TADA3,PTEN,PSMA7,PSMB4,PSMB3,PSMB9
TNFR2 non-canonical NF-kB pathway(R)	0.0093	101	7	1.0059E-03	0.0131	PSME1,PSME2,UBB,PSMA7,PSMB4,PSMB3,PSMB9
Signaling by Insulin receptor(R)	0.0255	277	12	1.2270E-03	0.0160	RPS6,PSME1,PSME2,UBB,ATP6V1F,CALM1,ATP6V0B,PSMA7,PSMB4,PSMB3,PTPN11,PSMB9
eukaryotic protein translation(B)	0.0013	14	3	1.3686E-03	0.0168	EIF1AX,EIF5,EIF6
Detoxification of Reactive Oxygen Species(R)	0.0029	31	4	1.3994E-03	0.0168	PRDX3,PRDX2,PRDX1,TXNRD1
C-type lectin receptors (CLRs)(R)	0.0128	139	8	1.4500E-03	0.0174	PSME1,PSME2,UBB,CALM1,PSMA7,PSMB4,PSMB3,PSMB9
Signaling by Leptin(R)	0.0192	209	10	1.5221E-03	0.0183	PSME1,PSME2,SOCS3,UBB,CALM1,PSMA7,PSMB4,PSMB3,PTPN11,PSMB9
Pathogenic Escherichia coli infection(K)	0.0051	55	5	1.6738E-03	0.0193	ARPC4,ARPC2,ITGB1,TUBA1A,CTTN
Smooth Muscle Contraction(R)	0.0030	33	4	1.7553E-03	0.0193	TPM1,MYL12A,CALM1,ANXA2
IL2 signaling events mediated by PI3K(N)	0.0032	35	4	2.1695E-03	0.0239	RPS6,CALM1,HSP90AA1,PTPN11
Signaling by the B Cell Receptor (BCR)(R)	0.0248	270	11	3.1126E-03	0.0342	PIP4K2A,PSME1,PSME2,UBB,CALM1,PTEN,PSMA7,PSMB4,PSMB3,PTPN11,PSMB9
TCF dependent signaling in response to WNT(R)	0.0146	159	8	3.2965E-03	0.0355	PSME1,PSME2,UBB,SMURF2,PSMA7,PSMB4,PSMB3,PSMB9
The citric acid (TCA) cycle and respiratory electron transport(R)	0.0148	161	8	3.5519E-03	0.0355	NDUFA11,ATP5C1,COX6A1,ATP5H,ATP5D,COX11,NDUFA1,LRPPRC
Signaling by EGFR(R)	0.0292	317	12	3.6811E-03	0.0368	PIP4K2A,PRKCE,PSME1,PSME2,UBB,CALM1,PTEN,PSMA7,PSMB4,PSMB3,PTPN11,PSMB9
Generic Transcription Pathway(R)	0.0455	494	16	3.9180E-03	0.0392	COX6A1,PIP4K2A,TBL1XR1,PRDX2,UBB,PRDX1,COX11,SKIL,SMURF2,CDK7,PTEN,RFC4,POLR2L,TXNRD1,LRPPRC,TAF7
Interferon alpha/beta signaling(R)	0.0063	68	5	4.1308E-03	0.0413	IFITM3,IFITM1,SOCS3,EGR1,PTPN11
DAP12 interactions(R)	0.0297	323	12	4.2645E-03	0.0426	PIP4K2A,PRKCE,PSME1,PSME2,UBB,CALM1,PTEN,PSMA7,PSMB4,PSMB3,PTPN11,PSMB9
Signaling by PDGF(R)	0.0302	328	12	4.8055E-03	0.0432	PIP4K2A,PRKCE,PSME1,PSME2,UBB,CALM1,PTEN,PSMA7,PSMB4,PSMB3,PTPN11,PSMB9
Signaling by FGFR2(R)	0.0065	71	5	4.9436E-03	0.0445	UBB,HNRNPM,PTBP1,POLR2L,PTPN11
Signaling by SCF-KIT(R)	0.0267	290	11	5.2747E-03	0.0475	PIP4K2A,PSME1,PSME2,UBB,CALM1,PTEN,PSMA7,PSMB4,PSMB3,PTPN11,PSMB9
Signaling by Type 1 Insulin-like Growth Factor 1 Receptor (IGF1R)(R)	0.0235	255	10	6.1541E-03	0.0554	RPS6,PSME1,PSME2,UBB,CALM1,PSMA7,PSMB4,PSMB3,PTPN11,PSMB9
Parkinson's disease(K)	0.0131	142	7	6.5269E-03	0.0587	NDUFA11,ATP5C1,COX6A1,ATP5H,UBB,ATP5D,NDUFA1
Bacterial invasion of epithelial cells(K)	0.0072	78	5	7.2705E-03	0.0599	ARPC4,ARPC2,ITGB1,CTTN,ITGA5
RET signaling(R)	0.0204	222	9	7.4846E-03	0.0599	PSME1,PSME2,UBB,CALM1,PSMA7,PSMB4,PSMB3,PTPN11,PSMB9
VEGFR1 specific signals(N)	0.0025	27	3	8.4991E-03	0.0680	CALM1,HSP90AA1,PTPN11
Class I MHC mediated antigen processing & presentation(R)	0.0174	189	8	8.9882E-03	0.0719	PSME1,PSME2,UBB,SMURF2,PSMA7,PSMB4,PSMB3,PSMB9
PDGFR-beta signaling pathway(N)	0.0110	120	6	0.0108	0.0863	PRKCE,ARPC4,ARPC2,PTEN,CTTN,PTPN11
how does salmonella hijack a cell(B)	0.0010	11	2	0.0126	0.0982	ARPC4,ARPC2
RAF/MAP kinase cascade(R)	0.0185	201	8	0.0126	0.0982	PSME1,PSME2,UBB,CALM1,PSMA7,PSMB4,PSMB3,PSMB9
Mitotic Metaphase and Anaphase(R)	0.0151	164	7	0.0136	0.0982	PSME1,PSME2,UBB,PSMA7,PSMB4,PSMB3,PSMB9
Mitochondrial translation(R)	0.0085	92	5	0.0140	0.0982	MRPS18C,DAP3,MRPL39,MRPL42,MRPL53
N-cadherin signaling events(N)	0.0030	33	3	0.0145	0.1017	CALM1,CTTN,PTPN11
Signaling events mediated by VEGFR1 and VEGFR2(N)	0.0058	63	4	0.0164	0.1150	CALM1,HSP90AB1,HSP90AA1,PTPN11
Alzheimer's disease(K)	0.0157	171	7	0.0167	0.1161	NDUFA11,ATP5C1,COX6A1,ATP5H,ATP5D,CALM1,NDUFA1
il 6 signaling pathway(B)	0.0012	13	2	0.0172	0.1161	PTPN11,LRPPRC
b cell survival pathway(B)	0.0012	13	2	0.0172	0.1161	ZBTB7A,ITGB1
Meiotic synapsis(R)	0.0033	36	3	0.0182	0.1161	SYNE1,H2AFX,TERF1
Gamma carboxylation, hypusine formation and arylsulfatase activation(R)	0.0033	36	3	0.0182	0.1161	DPH6,EEF2,EIF5A
Beta1 integrin cell surface interactions(N)	0.0061	66	4	0.0191	0.1161	CD81,TGFBI,ITGB1,ITGA5
ErbB1 downstream signaling(N)	0.0092	100	5	0.0193	0.1161	RPS6,EGR1,ARPC4,ARPC2,CALM1
Inositol phosphate metabolism(R)	0.0034	37	3	0.0196	0.1176	CALM1,PTEN,PLCD3
Nucleotide Excision Repair(R)	0.0094	102	5	0.0209	0.1251	HMGN1,UBB,CDK7,RFC4,POLR2L
Interferon-gamma signaling pathway(P)	0.0014	15	2	0.0225	0.1348	SOCS3,PTPN11
Inflammation mediated by chemokine and cytokine signaling pathway(P)	0.0065	71	4	0.0242	0.1415	PRKCE,SOCS3,PTEN,PLCD3
Herpes simplex infection(K)	0.0170	185	7	0.0244	0.1415	PPP1CB,HMGN1,SRSF3,SOCS3,ALYREF,SRSF1,PTPN11
Signaling by Interleukins(R)	0.0423	460	13	0.0249	0.1415	PSME1,PSME2,SOCS3,UBB,CALM1,ITGB1,HSP90AA1,PSMA7,PSMB4,PSMB3,PTPN11,PSMB9,VIM
y branching of actin filaments(B)	0.0015	16	2	0.0253	0.1415	ARPC4,ARPC2
role of pi3k subunit p85 in regulation of actin organization and cell migration(B)	0.0015	16	2	0.0253	0.1415	ARPC4,ARPC2
Signaling by TGF-beta Receptor Complex(R)	0.0067	73	4	0.0264	0.1415	PPP1CB,UBB,SKIL,SMURF2
NCAM signaling for neurite out-growth(R)	0.0213	231	8	0.0264	0.1415	PSME1,PSME2,UBB,CALM1,PSMA7,PSMB4,PSMB3,PSMB9
Insulin resistance(K)	0.0100	109	5	0.0267	0.1415	PPP1CB,PRKCE,SOCS3,PTEN,PTPN11
pten dependent cell cycle arrest and apoptosis(B)	0.0016	17	2	0.0283	0.1415	ITGB1,PTEN
Protein methylation(R)	0.0016	17	2	0.0283	0.1415	EEF2,CALM1
Signalling by NGF(R)	0.0387	421	12	0.0289	0.1444	PIP4K2A,PRKCE,PSME1,PSME2,UBB,CALM1,PTEN,PSMA7,PSMB4,PSMB3,PTPN11,PSMB9
Huntington's disease(K)	0.0178	193	7	0.0297	0.1483	NDUFA11,ATP5C1,COX6A1,ATP5H,ATP5D,POLR2L,NDUFA1
DNA Damage Bypass(R)	0.0040	44	3	0.0305	0.1526	UBB,POLI,RFC4
Antigen processing and presentation(K)	0.0071	77	4	0.0312	0.1560	PSME1,PSME2,HSP90AB1,HSP90AA1
Metabolism of nitric oxide(R)	0.0017	18	2	0.0314	0.1571	CALM1,HSP90AA1
Fanconi anemia pathway(N)	0.0041	45	3	0.0323	0.1615	RFC4,H2AFX,HES1
Signaling by VEGF(R)	0.0264	287	9	0.0331	0.1655	PSME1,PSME2,UBB,CALM1,HSP90AA1,PSMA7,PSMB4,PSMB3,PSMB9
NoRC negatively regulates rRNA expression(R)	0.0045	49	3	0.0399	0.1997	ARID4B,CDK7,POLR2L
Angiopoietin receptor Tie2-mediated signaling(N)	0.0046	50	3	0.0420	0.2025	ITGB1,ITGA5,PTPN11
antisense pathway(B)	0.0003	3	1	0.0448	0.2025	SFPQ
Metabolism of non-coding RNA(R)	0.0048	52	3	0.0462	0.2025	SNRPF,SNRPB,SNUPN
Signaling by MET(R)	0.0048	52	3	0.0462	0.2025	UBB,ITGB1,PTPN11
RNA Polymerase I, RNA Polymerase III, and Mitochondrial Transcription(R)	0.0081	88	4	0.0469	0.2025	PTRF,CDK7,SNAPC2,POLR2L
Regulation of actin cytoskeleton(K)	0.0197	214	7	0.0472	0.2025	PPP1CB,PIP4K2A,MYL12A,ARPC4,ARPC2,ITGB1,ITGA5
Fc epsilon receptor (FCERI) signaling(R)	0.0373	405	11	0.0475	0.2025	PIP4K2A,PSME1,PSME2,UBB,CALM1,PTEN,PSMA7,PSMB4,PSMB3,PTPN11,PSMB9
EPH-Ephrin signaling(R)	0.0082	89	4	0.0485	0.2025	MYL12A,ARPC4,ARPC2,HSP90AA1
Signaling events mediated by PRL(N)	0.0021	23	2	0.0488	0.2025	EGR1,ITGB1
IL2-mediated signaling events(N)	0.0050	54	3	0.0506	0.2025	PRKCE,SOCS3,PTPN11
mtor signaling pathway(B)	0.0022	24	2	0.0527	0.2106	RPS6,PTEN
skeletal muscle hypertrophy is regulated via akt-mtor pathway(B)	0.0022	24	2	0.0527	0.2106	RPS6,PTEN
Fc gamma R-mediated phagocytosis(K)	0.0086	93	4	0.0553	0.2212	PRKCE,VASP,ARPC4,ARPC2
VEGFR3 signaling in lymphatic endothelium(N)	0.0023	25	2	0.0566	0.2263	ITGB1,ITGA5
