# Supplementary material for: Isoform-level gene expression patterns in single-cell RNA-sequencing data
Source: Bioinformatics. 2018 Feb 27;34(14):2392–400. doi: 10.1093/bioinformatics/bty100 (PMC6041805; doi:10.1093/bioinformatics/bty100)
Supplement: Supplementary Data [file bty100_supp.zip › bty100-suppl_data/XpatternGroup_DPgene_GSEA.txt]

GeneSet	RatioOfProteinInGeneSet	NumberOfProteinInGeneSet	ProteinFromNetwork	P-value	FDR	Nodes
Mitotic G2-G2/M phases(R)	0.0160	174	3	4.0071E-05	1.4826E-03	CDK1,HMMR,CDC25A
FOXA1 transcription factor network(N)	0.0039	42	2	1.4822E-04	2.6680E-03	NFIC,C4BPB
E2F transcription factor network(N)	0.0063	69	2	3.9807E-04	4.7768E-03	CDK1,CDC25A
Progesterone-mediated oocyte maturation(K)	0.0090	98	2	7.9870E-04	7.1883E-03	CDK1,CDC25A
Cell cycle(K)	0.0114	124	2	1.2726E-03	8.3829E-03	CDK1,CDC25A
Mitotic G1-G1/S phases(R)	0.0120	130	2	1.3972E-03	8.3829E-03	CDK1,CDC25A
Cell Cycle Checkpoints(R)	0.0151	164	2	2.2096E-03	0.0110	CDK1,CDC25A
RAF-independent MAPK1/3 activation(R)	0.0015	16	1	7.3401E-03	0.0294	CDK1
Retinoic acid receptors-mediated signaling(N)	0.0028	30	1	0.0137	0.0345	CDK1
ATM pathway(N)	0.0031	34	1	0.0155	0.0345	CDC25A
ATR signaling pathway(N)	0.0034	37	1	0.0169	0.0345	CDC25A
FOXM1 transcription factor network(N)	0.0037	40	1	0.0183	0.0345	CDK1
PLK1 signaling events(N)	0.0040	44	1	0.0201	0.0345	CDK1
Mitotic Prophase(R)	0.0061	66	1	0.0300	0.0345	CDK1
p53 signaling pathway(K)	0.0063	69	1	0.0313	0.0345	CDK1
AP-1 transcription factor network(N)	0.0064	70	1	0.0318	0.0345	CDK1
p73 transcription factor network(N)	0.0069	75	1	0.0340	0.0345	CDK1
Validated targets of C-MYC transcriptional activation(N)	0.0069	75	1	0.0340	0.0345	CDC25A
Pertussis(K)	0.0070	76	1	0.0345	0.0345	C4BPB
Complement and coagulation cascades(K)	0.0073	79	1	0.0358	0.0358	C4BPB
ECM-receptor interaction(K)	0.0075	82	1	0.0372	0.0372	HMMR
APC/C-mediated degradation of cell cycle proteins(R)	0.0076	83	1	0.0376	0.0376	CDK1
Gap junction(K)	0.0081	88	1	0.0398	0.0398	CDK1
RNA Polymerase I, RNA Polymerase III, and Mitochondrial Transcription(R)	0.0081	88	1	0.0398	0.0398	NFIC
MAPK6/MAPK4 signaling(R)	0.0082	89	1	0.0403	0.0403	CDK1
Mitotic Prometaphase(R)	0.0091	99	1	0.0447	0.0447	CDK1
S Phase(R)	0.0113	123	1	0.0553	0.0553	CDC25A
Oocyte meiosis(K)	0.0114	124	1	0.0558	0.0558	CDK1
Complement cascade(R)	0.0117	127	1	0.0571	0.0571	C4BPB
Cilium Assembly(R)	0.0165	179	1	0.0797	0.0797	CDK1
Herpes simplex infection(K)	0.0170	185	1	0.0823	0.0823	CDK1
Viral carcinogenesis(K)	0.0187	203	1	0.0900	0.0900	CDK1
Epstein-Barr virus infection(K)	0.0188	204	1	0.0904	0.0904	CDK1
Deubiquitination(R)	0.0208	226	1	0.0997	0.0997	CDC25A
Metabolism of carbohydrates(R)	0.0214	233	1	0.1027	0.1027	HMMR
MicroRNAs in cancer(K)	0.0275	299	1	0.1302	0.1302	CDC25A
Generic Transcription Pathway(R)	0.0455	494	1	0.2075	0.2075	CDK1
